# Supplementary material for: Brassica yellows virus’ movement protein upregulates anthocyanin accumulation, leading to the development of purple leaf symptoms on Arabidopsis thaliana
Source: Sci Rep. 2018 Nov 2;8:16273. doi: 10.1038/s41598-018-34591-5 (PMC6215002; doi:10.1038/s41598-018-34591-5)
Supplement: Supplementary file 2 — Supplementary tables [file 41598_2018_34591_MOESM2_ESM.xlsx]

## Sheet: Table S1
		Col-0	111	412
CHS	AT5G13930	77.1142	125.268	145.594
CHI	AT3G55120	13.2255	16.1106	16.6903
F3H	AT3G51240	0	0	0
F3'H	AT3G51240	0	0	0
DFR	AT5G42800	0.0305987	9.99461	9.97329
ANS	AT4G22880	0.265515	8.50369	8.26519
UF3GT	AT5G54060	0.0278692	3.21563	3.57222
TTG1	AT5G24520	21.6098	22.4578	20.3953
PAP1	AT1G13750	6.76584	21.877	19.2596
PAP2	AT1G13900	12.1152	18.8891	16.5085
MYB113	AT1G66370	0.168231	0.237879	0.359392
MYB114	AT1G66380	0.197872	0.419687	1.17756
GL3	AT5G41315	0.0646237	0.164481	0.276111
EGL3	AT1G63650	0.039238	0.116514	0.269435
TT8	AT4G09820	0	0.384656	0.311327
MYB11	AT3G62610	0	0.0848806	0.213731
MYB12	AT2G47460	0.171589	0	0.157099
MYB111	AT5G49330	2.76174	3.79738	4.79548

## Sheet: Table S2
	p-value
	line 111	line 412
CHS	0.0083303	0.00326819
CHI	0.00716433	0.00825949
F3H	0.00988442	0.00433097
F3'H	0.0129201	0.00353426
DFR	0.00538555	0.00419858
ANS	0.0264571	0.00307542
UF3GT	0.00549554	0.00261231
TTG1	0.0255026	0.0285465
PAP1	0.0105047	0.00498219
PAP2	0.00393192	0.00335182
MYB113	0.022565	0.00797336
MYB114	0.00251382	0.00737902
GL3	0.0076447	0.00206663
EGL3	0.0253448	0.00870405

## Sheet: Table S3
sucrose biosynthetic process
GO:0005986
	Col-0	111	412
AT1G51420	0.0306438	0	0.0280562
AT3G52340	17.8416	33.0258	34.1078
AT2G35840	55.4998	74.6884	82.0458
AT5G40390	19.7263	12.4366	13.1924
AT5G20830	16.5549	25.3524	28.2429
AT3G55800	494.218	543.099	641.165
AT4G02280	0.384619	1.40193	1.68245
AT4G10120	11.7232	55.3187	70.3098
AT3G43190	0.120269	0.280601	0.220227
AT5G11110	2.02188	5.75732	5.68109
AT1G43670	187.099	175.012	180.443
AT1G73370	0.126003	1.48474	1.92272
AT1G04920	0.0479136	0.304875	0.471577
AT5G49190	0.165484	0.182516	0.318171
AT3G58560	19.6237	28.4883	26.2675
AT5G20280	23.5184	76.6712	77.6766
AT3G54270	0.433346	1.22551	1.08005
AT5G37180	0.082742	0.673906	0.878758

## Sheet: Table S4
abscisic acid biosynthetic process
GO:0009688
	Col-0	111	412
AT4G18350	0.0462729	0.039258	0
AT5G67030	95.3748	177.098	176.895
AT1G30100	0.820396	0.835231	0.394337
AT1G64670	10.0507	9.35433	9.36225
AT1G16540	0.587588	3.48958	3.25541
AT3G14440	7.00938	1.82978	1.62905
AT1G20780	6.39833	14.1407	12.7607
AT3G24220	0	0	0
AT1G67080	22.2402	24.2844	22.2979
AT2G47130	40.4726	48.049	42.0011
AT1G78390	0.0209758	0	0
AT3G26790	0.150555	0.357646	0.275682
AT4G18780	0.268414	1.20368	1.46279
AT1G52340	17.6477	18.0444	17.2197
AT2G27150	1.44312	7.33123	5.90962
salicylic acid biosynthetic process
GO:0009697
	Col-0	111	412
AT1G74710	12.856	27.4364	21.8827
AT5G26920	22.4276	21.1289	14.0551
AT3G52430	50.2637	42.8263	34.6375
AT1G10170	9.91643	14.8541	15.1513
AT1G73805	35.2832	55.4464	40.1377
AT1G73805	35.2832	55.4464	40.1377
AT5G67160	2.70429	4.46531	4.25967
AT1G53130	0	0	0
AT4G39030	6.89482	13.3482	11.2952
AT1G02860	4.22666	4.75017	4.07078
auxin biosynthetic process
GO:0009851
	Col-0	111	412
AT5G63380	16.1303	14.782	14.1261
AT5G54810	128.439	115.445	113.404
AT5G43890	0.162953	0.19355	0.0596771
AT5G25620	1.63533	1.33727	1.389
AT5G20960	0.587619	4.95372	4.0051
AT5G17300	24.4031	16.3137	16.8189
AT5G11320	0.0649266	0.220336	0.178332
AT5G05730	17.0682	32.116	27.1796
AT5G05260	0.0264332	0	0
AT4G39950	11.4867	24.8338	22.2212
AT4G32540	0	0	0
AT4G31500	225.268	361.507	311.286
AT4G28720	0.769501	0.105298	0.499983
AT4G24670	3.06821	2.96212	2.47009
AT4G13260	0.6313	0.306055	0.598633
AT4G05160	15.5629	29.1161	28.0067
AT3G59060	41.2145	62.6946	56.1053
AT3G54640	58.7688	74.947	63.4164
AT3G44310	1009.28	1041.6	1070.81
AT3G44300	1.48925	1.6351	1.09614
AT2G43010	40.1759	38.6582	32.0875
AT2G33230	0.12825	0	0
AT2G22330	22.4206	24.1515	26.144
AT2G20610	67.156	91.7958	89.8457
AT2G01940	2.0646	2.29522	1.7599
AT1G80360	38.9908	31.1896	32.5364
AT1G70560	3.35632	3.67909	4.65015
AT1G68130	3.74434	4.86191	5.18404
AT1G28300	0.0315513	0.0535364	0.057774
AT1G25250	1.97034	4.74627	4.31661
AT1G25220	27.561	36.6639	30.9887
AT1G08980	61.3952	27.3962	30.0428
AT1G04610	0.0239223	0	0
brassinosteroid biosynthetic process
GO:0016132
	Col-0	111	412
AT1G19630	0.464604	1.13324	1.3027
AT2G38050	12.4697	8.99889	8.98024
AT1G78490	9.61919	23.1389	21.2711
AT2G42850	0.0523338	0.0222001	0.0718719
AT4G31910	0.307042	0.629531	0.655934
AT5G48000	0	0	0
AT5G42750	14.0059	18.2972	17.9866
AT3G50660	4.94338	6.22005	5.94714
AT5G36140	0	0	0
AT3G13730	1.62825	2.15501	1.90817
AT5G14400	0.0329003	0.139563	0.180732
AT2G29090	4.81368	4.39527	3.95264
AT4G15393	0	0	0
AT4G15396	0	0	0
AT1G25330	0	0	0
AT4G36380	0.856363	2.36126	2.29869
AT2G45400	4.13216	2.44	2.23967
AT5G38970	0.139362	0.177352	0.170125
AT3G19270	0.172624	0.125533	0.180625
AT3G30290	0	0	0
AT1G65670	0	0	0
AT1G05160	2.33961	4.27524	4.9798
AT2G32440	6.11074	8.23844	9.62294
AT1G55940	0	0	0
AT1G12740	0	0	0
AT5G45340	7.6682	6.83197	2.79584
AT5G36110	0	0	0
AT1G50430	50.8435	57.9091	51.5932
AT3G19820	51.9466	66.4211	70.5181
AT4G15310	0	0	0
AT4G15300	0	0	0.0779594
AT5G05690	102.296	78.5851	71.223
AT3G30180	12.0187	18.5161	15.8233
cytokinin biosynthetic process
GO:0009691
	Col-0	111	412
AT3G19160	0	0	0
AT1G68460	0.211331	0.224118	0.435343
AT1G67110	0.0957995	0.142234	0.131565
AT1G62360	0	0	0
AT4G35190	0	0.0356819	0.115519
AT3G53450	0	0	0.17613
AT5G06300	7.84095	2.66767	2.40509
AT5G19040	0.184446	0.111775	0.192995
AT2G28305	11.7449	7.33356	7.38171
AT2G27760	1.15283	3.60796	3.917
AT5G20040	8.14282	8.16446	9.51104
AT2G37210	0	0	0
AT1G25410	0	0	0
AT5G38450	0	0	0
AT3G63110	12.395	14.5346	17.4769
AT5G03270	0.361331	0.306554	0.165409
AT5G26140	0	0	0
AT3G23630	0.219277	0.302308	0.501902
AT4G24650	0	0	0
AT2G35990	0	0.0653452	0.105776
AT5G11950	25.6352	30.9353	31.181
ethylene biosynthetic process
GO:0009693
	Col-0	111	412
AT1G62960	28.5128	25.2795	29.095
AT3G61510	0	0	0
AT3G15010	14.7557	20.7063	19.9983
AT3G56860	15.9339	32.4264	35.2155
AT1G77330	0.97259	0.938961	0.982578
AT5G58550	1.31411	3.34468	3.54028
AT4G08040	0.961459	1.75886	0.605186
AT1G12010	0.964108	0.763422	1.00039
AT1G80360	38.9908	31.1896	32.5364
AT1G48420	68.0782	73.6565	73.8505
AT3G47190	0	0	0
AT1G73500	37.3949	28.0266	20.8066
AT2G41060	5.19115	10.8084	11.2061
AT1G08030	4.14629	7.80017	8.31443
AT2G22810	3.4992	2.79556	4.27163
AT3G51770	4.8783	9.03847	9.63372
AT4G26200	0.131	0.222281	0.143925
AT3G21220	17.6894	20.3344	19.4395
AT5G51690	2.3528	3.10508	3.14741
AT1G05010	238.199	319.429	292.667
AT4G11280	20.7173	19.286	13.1082
AT1G31340	72.4242	63.1056	71.48
AT5G57740	3.04772	4.35153	4.08345
AT1G62380	84.2411	114.775	111.997
AT5G65800	0.066414	0	0.0202686
AT4G02680	7.92932	16.4318	16.743
AT1G02500	164.691	187.859	183.358
AT3G59060	41.2145	62.6946	56.1053
AT2G19590	0.460337	0.911285	1.1801
AT1G01480	0.31824	0.983556	0.603545
AT4G37770	0.770366	0.534748	0.598448
AT3G49700	0	0	0
gibberellin biosynthetic process
GO:0009686
	Col-0	111	412
AT1G02400	3.69291	1.86932	0.880784
AT1G05160	2.33961	4.27524	4.9798
AT1G12610	3.44341	1.08322	0.106269
AT1G15550	1.95193	0.757843	0.938988
AT1G30040	3.78581	4.36817	2.74517
AT1G44090	0	0	0
AT1G47990	0	0	0
AT1G50960	0	0	0
AT1G68320	0.038726	0.197132	0.106368
AT1G78440	0.135794	0.201614	0.155409
AT1G79460	1.35499	6.25425	5.68595
AT1G80330	0	0	0
AT1G80340	0	0.130208	0.105386
AT2G32440	6.11074	8.23844	9.62294
AT2G34555	0	0.0310059	0
AT3G26790	0.150555	0.357646	0.275682
AT4G02780	0.145517	0.137174	0.177638
AT4G21200	0.226447	0.480296	0.77747
AT4G21690	0	0	0
AT4G25420	1.58946	2.11908	1.81163
AT4G32980	4.04904	8.75126	9.64524
AT5G03730	27.1872	34.4536	34.2272
AT5G07200	0	0.0438752	0
AT5G07350	11.064	31.7284	33.6038
AT5G25900	9.50893	13.233	12.3483
AT5G51310	0.594829	0.793029	0.5835
AT5G51810	0.0296808	0	0
AT5G61780	15.3484	27.3633	26.4231
AT5G65410	5.90892	3.55772	3.24597
jasmonic acid biosynthetic process
GO:0009695
	Col-0	111	412
AT1G05800	0	0	0
AT5G63980	43.1154	55.213	54.6868
AT2G06050	59.6644	51.9686	47.5889
AT2G44810	0	0	0
AT1G55020	0.445211	2.78253	3.99464
AT1G20510	39.0193	55.6284	46.234
AT3G45140	239.197	1080.72	985.555
AT3G25760	37.0192	68.3195	56.9711
AT3G25780	22.0763	16.314	11.5606
AT1G67560	5.29347	16.7238	15.8387
AT1G17420	16.5116	10.3246	8.64582
AT5G42650	218.009	240.473	239.249
AT5G05280	0	0	0
AT1G61850	1.89198	9.5285	9.04805
AT2G33150	165.13	152.797	142.494
AT4G03560	36.5804	64.1396	59.2288
AT2G35690	5.22691	7.46009	7.47439
AT1G13280	31.4456	31.4425	31.1188
AT3G25770	251.65	375.308	327.296
AT5G63380	16.1303	14.782	14.1261
AT4G05160	15.5629	29.1161	28.0067
AT1G53130	0	0	0
AT1G72520	21.0634	16.2246	9.55482
AT4G29010	34.2468	74.9056	66.5365
AT1G76690	5.36869	11.6635	11.6207
AT1G76680	31.284	55.4395	55.3837
AT1G19640	1.20292	1.86363	2.53787
AT4G16760	30.9252	48.3359	46.0823
AT2G43710	98.6291	119.818	130.064
strigolactone biosynthetic process
GO:1901601
	Col-0	111	412
AT1G03055	3.20296	4.45653	5.27848
AT3G03990	117.582	75.4906	72.6814
AT4G32810	0.020581	0.017461	0

## Sheet: Table S5
BrC(5161)F	CATAAAGCCCTTGTCGGCG
BrC(5620)R	GCGGAGTCGTTCCAGTTTAATG
BrCMP(Kpn I)-F	GGTACCATGGAAGAAGACGACCACGCAG
BrCMP(Spe I)-R	ACTAGTTCGATGAAGAACCATTGCC
qCHI-F	CTTCGCTCTCTCCCCTACCG
qCHI-R	GATCACAGCGATCCCGGTTT
qF3H-F	GACCAAGTCGGTGGATTACAAGC
qF3H-R	TTCCTTCAACAGGCTGAACCG
qF3'H-F	ACCCGAGAGATTCTTACCCG
qF3'H-R	TCGAAATCGCTTCCTTTCACAT
qACTIN2-F	GCTGAGAGATTCAGATGCCCA
qACTIN2-R	GTGGATTCCAGCAGCTTCCAT
qUF3GT-F	TGTCAGATCGTTTTGGTTCC
qUF3GT-R	GATTCTTCCTCACTTTCTCAC
qPAP2-F	ACCAAGAAGCTGATGCGATTG
qPAP2-R	AACGTCAAACGCCAAAGTGG
qTTG1-F	TCCTCGAAGATTACAACAACCG
qTTG1-R	CGGGAGAGGCTTAACGGTCAT
qEGL3-F	CACTAGACGAGCTTCCGCCG
qEGL3-R	AGTACCACTCGGTGTCGGTGAG
qGL3-F	GAGCAACAGAGAAATGTGAAGAC
qGL3-R	GTTCCTGATGATGATGACGA
qMYB113-F	ATCTTGTTCTTCGCCTTCATAAA
qMYB113-R	GCATCGTTCATCGTGCTTCTTA
qMYB114-F	GTCTCTTGAGGCAGTGTATTGGT
qMYB114-R	TTTTCCTGCACCGATTTAGC
qAtSPS1F-F	GCAGCGGTACCTCCAGTAAG
qAtSPS1F-R	CACCGGACGAACAAATACCT
qAtSPS2F-F	AGTGAAAGATCCCGCTTTGA
qAtSPS2F-R	ACCTAAGGGCCTGAGATCGT
qAtSPS4F-F	GACCAGTACGACTTGTACGGCC
qAtSPS4F-R	AATGGGCAGACCATAAGCAG
qAT1G16540F	TGATGCTGCAAAGGGTTGTGCTAC
qAT1G16540R	AATTGAAGCAGCAACAGTGCCTCC
qAT5G11320F	ACGCATCTGGTCTATGGAATG
qAT5G11320R	CGGACTTGTACGCACTGG
qAT4G36380F	CCTTAAAGGCGAAAGAGAGG
qAT4G36380R	CTTAGAAGTACGTCCACCAC
qAT2G27760F	CGAGACTTCACTGTTCCTCTTATTGAG
qAT2G27760R	GGTCAACCACTGAAGCAACATCT
qAT4G02680F	GTGCACACCAAGGTCTAGCTCGTG
qAT4G02680R	CCGACTATCCATCAACACTGCGGC
qAT1G79460F	TTACAGGAAGGACGATGGATT
qAT1G79460R	GCTAACAGGCTCGTAGATCACT
qAT1G55020F	AGCCGTCAGTACATGC
qAT1G55020R	AGACCTCGTCGCTAGA
qAT4G39030F	GGACAAGAAAGAAGCGCAAC
qAT4G39030R	AAGCAGTAACAGCCCAAGGA
qAT3G21420F	GCTCTCTAAACCCGACAATGAT
qAT3G21420R	TCTTCTTCTCCTCCAATGGC
